# Supplementary material for: A weekday intervention to reduce missed appointments
Source: PLoS One. 2022 Sep 29;17(9):e0274670. doi: 10.1371/journal.pone.0274670 (PMC9521897; doi:10.1371/journal.pone.0274670)
Supplement: S1 Data — (XLSX) [file pone.0274670.s001.xlsx]

## Sheet: Sheet1
SEPT 14- AUG 15 LIVILANDS DNA DATA									SEPT 15- AUG 16 LIVILANDS DNA DATA
MONTH		MONDAY	TUESDAY	WEDNESDAY	THURSDAY	FRIDAY	TOTAL		MONTH		MONDAY	TUESDAY	WEDNESDAY	THURSDAY	FRIDAY	TOTAL
2014-09-01	DNA MALE	6	0	1	3	0	10		2015-09-01	DNA MALE	2	2	0	0	0	4
	DNA FEMALE	4	0	0	2	0	6			DNA FEMALE	1	1	0	0	0	2
	SEEN MALE	4	1	2	2	3	12			SEEN MALE	3	2	6	6	4	21
	SEEN FEMALE	4	4	2	6	2	18			SEEN FEMALE	3	2	5	8	4	22
2014-10-01	DNA MALE	0	1	0	3	0	4		2015-10-01	DNA MALE	6	2	0	0	0	8
	DNA FEMALE	1	0	1	1	1	4			DNA FEMALE	6	1	0	0	0	7
	SEEN MALE	4	2	1	4	1	12			SEEN MALE	3	2	5	6	4	20
	SEEN FEMALE	7	1	1	2	2	13			SEEN FEMALE	3	2	4	6	4	19
2014-11-01	DNA MALE	2	0	0	3	2	7		2015-11-01	DNA MALE	2	1	0	0	0	3
	DNA FEMALE	1	2	0	2	0	5			DNA FEMALE	2	2	0	0	0	4
	SEEN MALE	9	0	1	3	2	15			SEEN MALE	2	2	7	4	3	18
	SEEN FEMALE	1	1	2	3	0	7			SEEN FEMALE	3	0	6	6	2	17
2014-12-01	DNA MALE	2	0	1	2	0	5		2015-12-01	DNA MALE	2	0	0	1	0	3
	DNA FEMALE	3	1	2	1	0	7			DNA FEMALE	3	1	0	0	0	4
	SEEN MALE	8	3	2	4	0	17			SEEN MALE	8	3	3	5	0	19
	SEEN FEMALE	7	1	3	3	3	17			SEEN FEMALE	7	1	5	4	3	20
2015-01-01	DNA MALE	3	0	0	1	0	4		2016-01-01	DNA MALE	0	0	1	0	0	1
	DNA FEMALE	6	2	1	3	1	13			DNA FEMALE	0	0	0	0	0	0
	SEEN MALE	3	1	1	3	3	11			SEEN MALE	3	0	3	4	1	11
	SEEN FEMALE	2	0	2	2	1	7			SEEN FEMALE	2	1	2	1	1	7
2015-02-01	DNA MALE	0	1	1	1	0	3		2016-02-01	DNA MALE	3	0	0	3	0	6
	DNA FEMALE	4	1	1	0	0	6			DNA FEMALE	0	1	0	0	0	1
	SEEN MALE	1	2	1	2	2	8			SEEN MALE	2	0	2	3	2	9
	SEEN FEMALE	4	2	2	2	2	12			SEEN FEMALE	5	4	5	3	5	22
2015-03-01	DNA MALE	1	2	0	1	0	4		2016-03-01	DNA MALE	2	0	2	3	0	7
	DNA FEMALE	8	0	2	0	1	11			DNA FEMALE	1	0	1	0	1	3
	SEEN MALE	3	1	0	3	1	8			SEEN MALE	5	3	2	2	1	13
	SEEN FEMALE	8	1	0	8	2	19			SEEN FEMALE	3	1	0	6	2	12
2015-04-01	DNA MALE	2	0	0	0	0	2		2016-04-01	DNA MALE	2	1	0	0	0	3
	DNA FEMALE	6	1	0	1	2	10			DNA FEMALE	2	2	0	0	0	4
	SEEN MALE	2	2	1	4	1	10			SEEN MALE	2	2	7	4	3	18
	SEEN FEMALE	4	3	3	4	1	15			SEEN FEMALE	3	0	6	6	2	17
2015-05-01	DNA MALE	1	1	0	0	0	2		2016-05-01	DNA MALE	3	4	0	1	2	10
	DNA FEMALE	3	3	0	1	2	9			DNA FEMALE	3	0	0	1	0	4
	SEEN MALE	4	0	0	4	0	8			SEEN MALE	1	0	3	0	2	6
	SEEN FEMALE	8	1	1	6	0	16			SEEN FEMALE	2	1	7	5	4	19
2015-06-01	DNA MALE	1	1	1	2	2	7		2016-06-01	DNA MALE	2	0	2	1	0	5
	DNA FEMALE	3	0	2	1	1	7			DNA FEMALE	6	0	1	3	1	11
	SEEN MALE	6	2	2	5	2	17			SEEN MALE	0	1	3	2	0	6
	SEEN FEMALE	6	0	1	2	0	9			SEEN FEMALE	1	1	3	3	2	10
2015-07-01	DNA MALE	1	0	1	0	0	2		2016-07-01	DNA MALE	0	0	2	2	0	4
	DNA FEMALE	2	1	2	4	2	11			DNA FEMALE	2	2	1	1	1	7
	SEEN MALE	2	0	0	2	1	5			SEEN MALE	3	0	4	4	0	11
	SEEN FEMALE	4	1	1	2	1	9			SEEN FEMALE	4	2	4	5	2	17
2015-08-01	DNA MALE	1	0	3	1	1	6		2016-08-01	DNA MALE	4	0	1	0	0	5
	DNA FEMALE	4	0	2	1	0	7			DNA FEMALE	2	1	1	0	0	4
	SEEN MALE	0	1	3	3	2	9			SEEN MALE	1	1	2	2	3	9
	SEEN FEMALE	4	1	4	5	5	19			SEEN FEMALE	4	2	3	5	4	18
					TOTAL SEEN	293	TOTAL DNA	152							TOTAL SEEN	361	TOTAL DNA	110
		170	48	57	118	52	445				129	54	109	116	63		471
							% change	34.1573									% change	23.3546
